# Supplementary material for: The Role of Positron Emission Tomography/Computed Tomography in the Management of Differentiated Thyroid Cancer: Current Applications and Future Perspectives
Source: J Clin Med. 2024 Nov 17;13(22):6918. doi: 10.3390/jcm13226918 (PMC11595340; doi:10.3390/jcm13226918)
Supplement: Supplementary file 1 [file jcm-13-06918-s001.zip]

Archive with 1 entries (1 files):
- jcm-3247887-Table S1-supplementary.xlsx
