# Supplementary material for: The Role of Positron Emission Tomography/Computed Tomography in the Management of Differentiated Thyroid Cancer: Current Applications and Future Perspectives
Source: J Clin Med. 2024 Nov 17;13(22):6918. doi: 10.3390/jcm13226918 (PMC11595340; doi:10.3390/jcm13226918)
Supplement: Supplementary file 1 [file jcm-13-06918-s001.zip › jcm-3247887-Table S1-supplementary.xlsx]

## Sheet: Sheet1
Author	Reference	Study Type	Patient Sample Size	Years of Study	Methodology Details	Main Conclusion
Albano et al.	21	Retrospective	139	2006-2020	Retrospective cohort study analyzing thyroglobulin kinetics (doubling time) and FDG PET/CT positivity in DTC patients.	Thyroglobulin doubling time (Tg-DT) provided a better threshold than Tg level alone for PET/CT suitability in non-iodine-avid DTC. Faster Tg-DT indicated a higher likelihood of PET-detected metastasis, suggesting personalized imaging strategy.
Dong et al.	25	Meta-analysis	789 (25 studies)	2000-2008	Meta-analysis with 25 studies were systematically searched in PubMed, examining the role of FDG PET/CT in identifying recurrence in RAI-negative DTC patients.	High sensitivity (93.5%) of FDG PET/CT in identifying recurrence and metastasis in radioiodine-negative cases.
Gim et al.	37	Retrospective	88	2010-2015	Retrospective cohort study analyzing the association between high FDG SUV and BRAF mutations	a significant association between high FDG SUV and BRAF mutations, highlighting PET/CT's potential for assessing tumor aggressiveness.
Giovanella et al.	30	Retrospective	102	2013	Retrospective review of patients undergoing FDG PET/CT, evaluating correlation with serum thyroglobulin levels to predict positive scans.	Positive FDG PET/CT correlated strongly with thyroglobulin levels >5.5 ng/mL, aiding recurrence detection in RAI-negative cases.
Miller et al.	26	Meta-analysis	498	1999-2011	Systematic literature review and meta-analysis of PET/CT's accuracy for recurrent PTC detection, surpassing conventional imaging.	PET/CT showed 94% sensitivity in detecting recurrences of PTC.
Piao et al.	36	Retrospective	429	2008-2014	Cohort study using stepwise criteria combining metastatic lymph node ratio and Tg levels to improve PET accuracy, especially for persistent papillary thyroid cancer detection.	Combined LNR and Tg levels improved the diagnostic accuracy for FDG PET/CT in detecting persistent disease.
Robbins et al.	35	Retrospective	400	2006	Retrospective observational study evaluating the role of FDG PET in survival outcomes for metastatic thyroid carcinoma patients, analyzing SUVmax levels.	High metabolic activity in FDG PET/CT scans correlated with a poorer prognosis and lower survival rates in metastatic thyroid cancer, showing PET's superiority in specific high-risk cases.
Seo et al.	28	Retrospective	276	2010	Retrospective study comparing PET/CT and neck ultrasound for recurrence/metastasis detection	PET/CT detected 21.1% of metastatic lesions missed by conventional imaging in thyroid cancer patients.
Shie et al.	14	Systematic Review	55160	2009	Systematic review to determine the prevalence of malignant incidental thyroid nodules detected via FDG PET imaging	Found a notable prevalence of malignant incidental thyroid nodules identified on FDG PET scans.
Treglia et al.	13	Meta-analysis	215.057	-2013	Systematic meta-analysis across multiple databases, focusing on incidental FDG uptake in thyroid nodules detected via FDG PET/CT scans.	Identified a pooled malignancy risk of 36% for incidental focal thyroid uptake on PET/CT.
Vural et al.	33	Retrospective	105	2012	Retrospective study analyzing FDG uptake differences across age groups to establish the impact of metabolic activity and age on prognosis.	Higher PET positivity rates among older patients, indicating worse prognosis with elevated metabolic activity.
